# Supplementary material for: Revisiting Vaccine Hesitancy in Residential Care Homes for the Elderly for Pandemic Preparedness: A Lesson from COVID-19
Source: Vaccines (Basel). 2023 Nov 8;11(11):1700. doi: 10.3390/vaccines11111700 (PMC10675220; doi:10.3390/vaccines11111700)
Supplement: Supplementary file 1 [file vaccines-11-01700-s001.zip]

Archive with 1 entries (1 files):
- vaccines-2665303-supplementary.pdf
